# Supplementary material for: Functional regression method for whole genome eQTL epistasis analysis with sequencing data
Source: BMC Genomics. 2017 May 18;18:385. doi: 10.1186/s12864-017-3777-4 (PMC5436462; doi:10.1186/s12864-017-3777-4)
Supplement: Supplementary file 1 — Summary statistics of genetic variants in the five genes. (XLS 25 kb) [file 12864_2017_3777_MOESM1_ESM.xls]

## Sheet: Sheet1
Table S1 Summary statistics of genetic variants in the five genes
	#SNPs	#rare variants	Median ofMAF	Mean of MAF
IRAK3	142	67	0.063889	0.326096
ACSS3	388	152	0.175	0.461483
SUV420H1	76	52	0.025	0.150731
ETV7	153	68	0.069444	0.322749
HPS4	52	30	0.022222	0.424733
