# Supplementary material for: Functional regression method for whole genome eQTL epistasis analysis with sequencing data
Source: BMC Genomics. 2017 May 18;18:385. doi: 10.1186/s12864-017-3777-4 (PMC5436462; doi:10.1186/s12864-017-3777-4)
Supplement: Supplementary file 2 — A list of significant cis-trans interactions in the MAPK pathway. (XLS 114 kb) [file 12864_2017_3777_MOESM2_ESM.xls]

## Sheet: MAPKsig_pairrlt
Table S3. A list of significant cis-trans interactions in the MAPK pathway.
							P-value
									SFGM
GENE Expression	GENE1	Chr	Marginal	GENE2	Chr	Marginal	BFGM	min P-values	DESeq	RPKM	SNP Pair	# SNP Pair
ACVR2B-AS1	ACVR2B-AS1	Chr3	0.0778846	SOS1	Chr2	0.00190621	3.63643e-11	1.98908e-15	0.285107	0.666121	Chr3.38496193 * Chr2.39263058	404
ARRB1	ARRB1	Chr11	0.343979	APOA1BP	Chr1	0.0480474	2.2282e-12	4.49966e-05	0.610933	0.279647	Chr11.75016175 * Chr1.156561651	684
ATF2	ATF2	Chr2	0.931359	ORMDL2	Chr12	0.841666	6.48039e-14	2.51003e-45	0.472998	0.473574	Chr2.176003916 * Chr12.56213760	276
ATP5L2	ATP5L2	Chr22	0.242196	AKT3	Chr1	0.700583	3.50166e-14	7.89348e-40	0.602966	0.589365	Chr22.43036245 * Chr1.243679981	1070
ATP5L2	ATP5L2	Chr22	0.242196	PLA2G4E	Chr15	0.595888	4.2596e-11	0.00614456	0.65454	0.757392	Chr22.43036245 * Chr15.42331362	476
BRAF	BRAF	Chr7	0.329192	AKR7A2P1	Chr1	0.685356	1.92102e-21	3.93556e-19	0.999515	0.991425	Chr7.140492039 * Chr1.113467219	386
C10orf91	C10orf91	Chr10	7.27225e-13	MAP2K4	Chr17	0.152942	9.79351e-11	4.48504e-28	0.0217126	0.0432423	Chr10.134260584 * Chr17.11937445	1632
C10orf91	C10orf91	Chr10	7.27225e-13	ELK4	Chr1	0.0161351	2.91419e-12	2.16436e-17	0.00162114	0.00124371	Chr10.134260584 * Chr1.205598979	360
C15orf62	C15orf62	Chr15	0.465064	PPP3R2	Chr9	0.000509003	2.46537e-17	0.00502608	0.974386	0.0619391	Chr15.41063244 * Chr9.104354350	18
CACNA1A	CACNA1A	Chr19	0.806464	CCL4L1	Chr17	0.00308429	2.41223e-13	4.4088e-17	0.206545	0.143545	Chr19.13547140 * Chr17.34539815	3177
CACNA1B	CACNA1B	Chr9	0.585955	ABCB6	Chr2	0.000894755	4.18468e-11	8.73004e-25	0.232873	0.0323926	Chr9.140894761 * Chr2.220078652	6017
CACNA1D	CACNA1D	Chr3	0.695021	CXCL10	Chr4	0.00117086	7.21084e-11	2.60935e-61	0.432151	0.20042	Chr3.53805406 * Chr4.76942677	1672
CACNA1H	CACNA1H	Chr16	0.24453	DCAF13P3	Chr15	0.264655	5.86599e-11	0.0145277	0.591994	0.926888	Chr16.1245582 * Chr15.51238016	776
CACNA1I	CACNA1I	Chr22	0.158393	HINT2	Chr9	2.55956e-06	1.6539e-15	5.15714e-28	0.0880266	0.0073149	Chr22.40065005 * Chr9.35814649	696
CACNA2D4	CACNA2D4	Chr12	0.199585	GSC	Chr14	1.46447e-06	3.92484e-12	1.82409e-39	0.533514	0.370769	Chr12.1944086 * Chr14.95235028	2210
CACNB2	CACNB2	Chr10	0.251054	C7orf66	Chr7	0.988135	7.81137e-11	1.45785e-15	0.997584	0.997739	Chr10.18654027 * Chr7.108524528	3356
CACNB3	CACNB3	Chr12	0.468106	SLC35G6	Chr17	1.9527e-15	1.6096e-16	1.61036e-18	0.00677179	0.000427748	Chr12.49222217 * Chr17.7385258	40
CACNG2	CACNG2	Chr22	0.766304	FAM180B	Chr11	0.786804	2.59348e-13	4.87351e-05	0.936802	0.887357	Chr22.37039529 * Chr11.47610229	840
CCDC163P	CCDC163P	Chr1	3.463e-05	PDGFRB	Chr5	0.580624	2.45586e-12	4.22878e-45	0.391862	0.0590892	Chr1.45964006 * Chr5.149511792	1072
CCDC163P	CCDC163P	Chr1	3.463e-05	RPS6KA1	Chr1	0.132634	1.47192e-13	3.07797e-24	0.772812	0.969231	Chr1.45964006 * Chr1.26899444	776
CCL15-CCL14	CCL15-CCL14	Chr17	0.0172708	MAPK1	Chr22	0.0238096	3.82844e-12	2.29466e-157	0.470047	0.449717	Chr17.34321288 * Chr22.22191585	9100
CCL15-CCL14	CCL15-CCL14	Chr17	0.0172708	GNG12	Chr1	0.115419	4.24777e-11	1.84116e-154	0.0222571	0.021872	Chr17.34321277 * Chr1.68297905	14612
CCL15-CCL14	CCL15-CCL14	Chr17	0.0172708	NR4A1	Chr12	0.0452815	4.82975e-11	5.05362e-41	0.197225	0.248318	Chr17.34326215 * Chr12.52433324	6136
CCL15-CCL14	CCL15-CCL14	Chr17	0.0172708	CDC25B	Chr20	0.133604	3.88089e-11	1.01264e-23	0.140149	0.0427708	Chr17.34327405 * Chr20.3786637	1560
CCL18	CCL18	Chr17	0.0220378	PPM1B	Chr2	0.0267287	7.10064e-13	7.19788e-132	0.24988	0.20412	Chr17.34395895 * Chr2.44396235	2920
CCL18	CCL18	Chr17	0.0220378	MAP4K1	Chr19	0.0743635	9.86149e-11	8.29111e-132	0.0645576	0.100302	Chr17.34395895 * Chr19.39085844	1420
CCL18	CCL18	Chr17	0.0220378	MAPK7	Chr17	0.0398458	7.90499e-11	2.92842e-115	0.0548817	0.0866005	Chr17.34393296 * Chr17.19285262	100
CD14	CD14	Chr5	0.0526573	ABCB6	Chr2	0.000173658	1.81728e-13	1.41162e-19	0.499988	0.270357	Chr5.140011315 * Chr2.220079473	44
CDC25B	CDC25B	Chr20	0.162113	FGF14-AS2	Chr13	0.512143	9.63621e-17	3.13873e-45	0.73549	0.211971	Chr20.3782344 * Chr13.103047973	60
CDC42	CDC42	Chr1	0.130746	OR8K5	Chr11	0.462632	7.99896e-14	2.86116e-45	0.921345	0.233715	Chr1.22387996 * Chr11.55927584	134
CDON	CDON	Chr11	0.446098	TGFBR1	Chr9	0.000326565	4.68547e-20	7.19331e-151	0.898831	0.430132	Chr11.125826975 * Chr9.101916086	29058
COL4A2	COL4A2	Chr13	0.418384	FGF10	Chr5	0.065954	6.35606e-16	6.11663e-107	0.092368	0.178976	Chr13.111083912 * Chr5.44374344	129413
COL4A2	COL4A2	Chr13	0.418384	MEF2C	Chr5	0.0237745	5.30399e-14	1.27202e-79	0.203696	0.405036	Chr13.111089229 * Chr5.88188058	295510
CPNE4	CPNE4	Chr3	0.151247	DUSP4	Chr8	0.0202223	2.38109e-11	2.8691e-126	0.508563	0.316917	Chr3.131338265 * Chr8.29200680	83936
CRK	CRK	Chr17	0.12372	ARL6IP4	Chr12	0.283749	6.55969e-17	1.27778e-44	0.853093	0.990284	Chr17.1349704 * Chr12.123467177	212
DACH1	DACH1	Chr13	0.133803	CACNA1I	Chr22	0.0774417	3.16424e-12	7.71115e-85	0.958328	0.960167	Chr13.72198796 * Chr22.40014783	277008
DACH1	DACH1	Chr13	0.133803	FGFR2	Chr10	0.25638	2.98036e-16	1.89398e-83	0.920946	0.64995	Chr13.72306203 * Chr10.123328438	274620
DAXX	DAXX	Chr6	0.576662	LCE3E	Chr1	0.341351	1.16503e-15	6.81204e-27	0.710876	0.567117	Chr6.33288075 * Chr1.152538495	8
DUSP1	DUSP1	Chr5	0.692565	LOC100616530	Chr8	9.16822e-12	5.45625e-11	2.48587e-07	0.291189	0.770491	Chr5.172196997 * Chr8.96281123	16
DUSP16	DUSP16	Chr12	0.00731252	ORMDL2	Chr12	0.87506	1.36973e-12	1.53305e-44	0.442507	0.28556	Chr12.12637189 * Chr12.56213760	370
DUSP3	DUSP3	Chr17	0.577415	KRTAP5-11	Chr11	0.853107	1.03912e-22	2.34138e-18	0.0790542	0.0230022	Chr17.41848271 * Chr11.71293558	30
DUSP4	DUSP4	Chr8	0.523866	ARL6IP4	Chr12	0.656795	1.68991e-18	5.79918e-39	0.894557	0.992007	Chr8.29194957 * Chr12.123467177	122
DUSP6	DUSP6	Chr12	0.52941	CAPNS2	Chr16	5.08842e-56	5.52279e-36	1.3877e-44	0.458945	0.39711	Chr12.89745477 * Chr16.55600965	18
EGFR	EGFR	Chr7	0.740727	HOXC10	Chr12	4.49238e-06	2.01881e-11	1.19863e-28	0.424129	0.103706	Chr7.55124701 * Chr12.54380705	3432
ELK4	ELK4	Chr1	0.876093	KRTAP5-11	Chr11	0.800312	2.23421e-14	1.66925e-42	0.0241605	0.0378493	Chr1.205581693 * Chr11.71293558	45
EPHB6	EPHB6	Chr7	0.00309417	FGF9	Chr13	0.155001	5.35771e-27	2.32156e-63	0.98957	0.756129	Chr7.142561313 * Chr13.22267406	1376
EPHB6	EPHB6	Chr7	0.00309417	FGF20	Chr8	0.723176	7.12044e-11	4.89726e-41	0.198066	0.0144668	Chr7.142561313 * Chr8.16854803	624
FAS	FAS	Chr10	0.112309	FGF14-AS2	Chr13	0.83678	7.22985e-13	5.40766e-44	0.70032	0.0548812	Chr10.90771881 * Chr13.103047973	150
FASLG	FASLG	Chr1	0.419493	CCR10	Chr17	1.49486e-09	1.42599e-12	9.05718e-14	0.54514	0.127981	Chr1.172632057 * Chr17.40831815	30
FGF11	FGF11	Chr17	0.0737147	CDCA3	Chr12	0.115045	6.05146e-21	0.00187605	0.0503813	0.495016	Chr17.7344263 * Chr12.6959866	22
FGF17	FGF17	Chr8	0.229633	C6orf203	Chr6	3.14308e-06	9.33982e-11	6.96364e-38	0.783645	0.703645	Chr8.21904212 * Chr6.107351457	1633
FGF18	FGF18	Chr5	0.12085	ADA	Chr20	1.83731e-11	5.0231e-13	1.5869e-266	0.891734	0.958097	Chr5.170873077 * Chr20.43272338	8820
FGF19	FGF19	Chr11	0.704958	GSC	Chr14	5.78179e-06	1.02356e-11	3.3134e-21	0.113581	0.0148123	Chr11.69515696 * Chr14.95235028	55
FGF2	FGF2	Chr4	0.802574	FLJ46906	Chr6	0.608227	7.25345e-11	7.10656e-07	0.983937	0.901279	Chr4.123765177 * Chr6.139013015	354
FGF21	FGF21	Chr19	0.782669	CXCL10	Chr4	2.99057e-05	1.20224e-15	1.31517e-28	0.94154	0.637468	Chr19.49261368 * Chr4.76942677	28
FGF4	FGF4	Chr11	0.337831	ABHD14A-ACY1	Chr3	0.00293716	1.31598e-11	9.09566e-21	0.824626	0.398103	Chr11.69588729 * Chr3.52023042	180
FLNC	FLNC	Chr7	0.444584	IMP3	Chr15	2.55188e-11	1.69341e-11	2.1427e-35	0.611988	0.939281	Chr7.128488391 * Chr15.75932172	152
GADD45G	GADD45G	Chr9	0.0795111	C16orf93	Chr16	0.0262217	7.05258e-23	3.15441e-32	0.406523	0.115661	Chr9.92220558 * Chr16.30770762	49
GNA12	GNA12	Chr7	0.0718319	OR8K5	Chr11	0.138893	1.88158e-15	2.33909e-43	0.0507393	0.0276127	Chr7.2879834 * Chr11.55927584	746
GNG12	GNG12	Chr1	0.457002	HMX3	Chr10	7.00677e-05	1.27329e-15	8.19672e-45	0.600118	0.586214	Chr1.68195133 * Chr10.124896127	1405
GNLY	GNLY	Chr2	0.104296	ATF2	Chr2	0.000477867	2.20081e-12	1.08203e-212	0.00314604	0.00138735	Chr2.85921761 * Chr2.175951212	2070
HIST1H2AD	HIST1H2AD	Chr6	0.000165469	RAP1B	Chr12	0.463457	2.37249e-11	1.35118e-34	0.264459	0.254681	Chr6.26199064 * Chr12.69005126	212
HIST1H2AD	HIST1H2AD	Chr6	0.000165469	CACNG3	Chr16	0.844362	2.59187e-18	1.69433e-34	0.0489804	0.0188112	Chr6.26199064 * Chr16.24310100	750
HIST1H2AD	HIST1H2AD	Chr6	0.000165469	MAP3K2	Chr2	0.0798451	7.69178e-22	3.42191e-34	0.0961445	0.0839319	Chr6.26199064 * Chr2.128074433	134
HIST1H2AD	HIST1H2AD	Chr6	0.000165469	FGF17	Chr8	0.872738	4.90179e-19	3.84452e-34	0.444801	0.23706	Chr6.26199064 * Chr8.21904586	46
HIST1H2AD	HIST1H2AD	Chr6	0.000165469	RAC1	Chr7	0.692923	1.7513e-11	5.16565e-34	0.0446345	0.0487367	Chr6.26199064 * Chr7.6416480	226
HIST1H2AD	HIST1H2AD	Chr6	0.000165469	MAP4K4	Chr2	0.434725	1.78195e-25	7.6259e-34	0.0489049	0.036885	Chr6.26199064 * Chr2.102373322	554
HIST1H2AD	HIST1H2AD	Chr6	0.000165469	MAP3K6	Chr1	0.906097	4.84837e-11	7.74415e-34	0.216617	0.0761936	Chr6.26199064 * Chr1.27688814	68
HIST1H2AD	HIST1H2AD	Chr6	0.000165469	FLNC	Chr7	0.377752	9.86384e-18	9.72956e-34	0.288743	0.187731	Chr6.26199064 * Chr7.128481802	152
HIST1H2AD	HIST1H2AD	Chr6	0.000165469	MAPK8	Chr10	0.687706	1.94709e-12	1.0738e-33	0.442016	0.134088	Chr6.26199064 * Chr10.49528021	300
HIST1H2AD	HIST1H2AD	Chr6	0.000165469	PLA2G4F	Chr15	0.95679	8.44932e-16	1.10428e-33	0.114972	0.0619764	Chr6.26199064 * Chr15.42447919	134
HIST1H2AD	HIST1H2AD	Chr6	0.000165469	FGF3	Chr11	0.743007	4.83401e-19	1.45129e-33	0.0625699	0.072006	Chr6.26199064 * Chr11.69626918	76
HIST1H2AD	HIST1H2AD	Chr6	0.000165469	FGF1	Chr5	0.0962789	6.71441e-11	8.22626e-33	0.0657121	0.130122	Chr6.26199064 * Chr5.141985811	170
HIST1H2AD	HIST1H2AD	Chr6	0.000165469	RRAS2	Chr11	0.0112535	2.71264e-21	1.49352e-32	0.108099	0.0542967	Chr6.26199064 * Chr11.14362060	304
HIST1H2AD	HIST1H2AD	Chr6	0.000165469	MAPK3	Chr16	0.16189	5.59984e-19	7.99319e-32	0.0609136	0.114771	Chr6.26199064 * Chr16.30128821	30
HIST1H2AD	HIST1H2AD	Chr6	0.000165469	MAPK13	Chr6	0.0419844	2.10974e-14	8.40771e-26	0.398725	0.43339	Chr6.26199064 * Chr6.36104803	44
HIST1H2AD	HIST1H2AD	Chr6	0.000165469	IL1B	Chr2	0.639227	2.5588e-17	9.07041e-25	0.0237415	0.0322259	Chr6.26199064 * Chr2.113591275	40
HIST1H2AD	HIST1H2AD	Chr6	0.000165469	CD14	Chr5	0.284207	1.3978e-13	1.8266e-17	0.0741616	0.0311166	Chr6.26199064 * Chr5.140011315	8
HIST1H2AD	HIST1H2AD	Chr6	0.000165469	CACNB3	Chr12	0.891961	3.06292e-12	2.82741e-14	0.0427757	0.0745959	Chr6.26199064 * Chr12.49219138	40
HIST1H2AD	HIST1H2AD	Chr6	0.000165469	NRAS	Chr1	0.577713	3.08489e-13	3.12853e-14	0.181136	0.129505	Chr6.26199064 * Chr1.115252609	32
HIST1H2AD	HIST1H2AD	Chr6	0.000165469	CACNB1	Chr17	0.517717	9.15584e-23	1.6809e-11	0.0188396	0.00884843	Chr6.26199064 * Chr17.37347195	128
HIST1H2BL	HIST1H2BL	Chr6	0.998343	FGF2	Chr4	0.685299	2.12971e-15	1.96554e-24	0.753138	0.776085	Chr6.27775674 * Chr4.123784100	354
HRAS	HRAS	Chr11	0.819804	ORMDL2	Chr12	0.597397	7.78036e-11	1.62857e-20	0.882419	0.918068	Chr11.533037 * Chr12.56213760	20
HSPA1B	HSPA1B	Chr6	0.382985	MIEN1	Chr17	0.0235049	3.24721e-42	1.29285e-43	0.828842	0.703566	Chr6.31795619 * Chr17.37886752	12
HSPA1L	HSPA1L	Chr6	0.508457	SPRR2G	Chr1	0.981357	6.82351e-11	0.00448453	0.388522	0.71802	Chr6.31779003 * Chr1.153122310	22
HSPA6	HSPA6	Chr1	0.321812	ORMDL2	Chr12	0.763558	7.07825e-12	4.72061e-43	0.139482	0.532703	Chr1.161494428 * Chr12.56213760	22
HSPB1	HSPB1	Chr7	0.938231	ANKRD23	Chr2	0.856017	1.30459e-14	0.00565694	0.71036	0.441759	Chr7.75932038 * Chr2.97504863	30
IBA57-AS1	IBA57-AS1	Chr1	2.50315e-08	MAPK12	Chr22	0.945833	5.05038e-12	1.38334e-22	0.0305171	0.0030577	Chr1.228351929 * Chr22.50693889	76
IBA57-AS1	IBA57-AS1	Chr1	2.50315e-08	CACNB4	Chr2	0.0268841	1.54847e-11	1.49416e-22	0.0652441	0.00385461	Chr1.228352407 * Chr2.152706684	1084
IBA57-AS1	IBA57-AS1	Chr1	2.50315e-08	NGF	Chr1	0.206071	3.79135e-12	5.11045e-21	0.0429495	0.00395221	Chr1.228351929 * Chr1.115854732	364
IBA57-AS1	IBA57-AS1	Chr1	2.50315e-08	FGF7	Chr15	0.544822	2.88326e-11	3.58406e-16	0.0467302	0.0044987	Chr1.228351929 * Chr15.49730156	168
IBA57-AS1	IBA57-AS1	Chr1	2.50315e-08	NFKB1	Chr4	0.334245	3.36023e-11	2.68105e-15	0.0864488	0.0062722	Chr1.228351929 * Chr4.103537883	390
IBA57-AS1	IBA57-AS1	Chr1	2.50315e-08	MAPK8IP2	Chr22	0.897739	1.87778e-11	1.00053e-14	0.0496874	0.00505275	Chr1.228351929 * Chr22.51044495	86
IBA57-AS1	IBA57-AS1	Chr1	2.50315e-08	CACNA2D2	Chr3	0.713329	1.51871e-11	1.33807e-14	0.0356276	0.00487527	Chr1.228351929 * Chr3.50456223	356
IBA57-AS1	IBA57-AS1	Chr1	2.50315e-08	FAS	Chr10	0.865807	3.07919e-11	1.40287e-14	0.0209525	0.00281642	Chr1.228351929 * Chr10.90750982	150
IBA57-AS1	IBA57-AS1	Chr1	2.50315e-08	CACNA1G	Chr17	0.582664	1.37182e-11	1.45067e-14	0.0580331	0.00432036	Chr1.228351929 * Chr17.48644537	372
IBA57-AS1	IBA57-AS1	Chr1	2.50315e-08	TAB2	Chr6	0.0117865	3.34239e-12	1.75011e-14	0.00979932	0.00272681	Chr1.228351929 * Chr6.149723508	298
IBA57-AS1	IBA57-AS1	Chr1	2.50315e-08	PLA2G4D	Chr15	0.0179883	2.46252e-12	1.89882e-14	0.0643093	0.00595507	Chr1.228351929 * Chr15.42364652	136
IBA57-AS1	IBA57-AS1	Chr1	2.50315e-08	PTPRR	Chr12	0.587641	1.9705e-11	2.04837e-14	0.0381451	0.0041015	Chr1.228351929 * Chr12.71036655	1532
IBA57-AS1	IBA57-AS1	Chr1	2.50315e-08	RAP1A	Chr1	0.350147	2.38719e-11	2.14043e-14	0.0289426	0.00508769	Chr1.228351929 * Chr1.112165171	372
IBA57-AS1	IBA57-AS1	Chr1	2.50315e-08	MAPT	Chr17	0.681923	2.09043e-11	2.2228e-14	0.0333274	0.0033833	Chr1.228351929 * Chr17.44036387	578
IBA57-AS1	IBA57-AS1	Chr1	2.50315e-08	TGFBR2	Chr3	0.269976	8.83142e-12	2.27435e-14	0.0727126	0.00529121	Chr1.228351929 * Chr3.30663450	564
IBA57-AS1	IBA57-AS1	Chr1	2.50315e-08	PTPN5	Chr11	0.297597	2.91193e-12	2.2809e-14	0.0687214	0.00415258	Chr1.228351929 * Chr11.18764113	416
IBA57-AS1	IBA57-AS1	Chr1	2.50315e-08	CACNG8	Chr19	0.521236	7.8061e-12	2.36849e-14	0.0534521	0.00428927	Chr1.228351929 * Chr19.54487958	178
IBA57-AS1	IBA57-AS1	Chr1	2.50315e-08	MAPKAPK3	Chr3	0.268578	1.43378e-11	2.37346e-14	0.0510191	0.00382455	Chr1.228351929 * Chr3.50671766	62
IBA57-AS1	IBA57-AS1	Chr1	2.50315e-08	TAOK3	Chr12	0.636859	3.48409e-11	2.88611e-14	0.0893106	0.0053065	Chr1.228351929 * Chr12.118645086	682
IBA57-AS1	IBA57-AS1	Chr1	2.50315e-08	CACNG6	Chr19	0.00829724	5.18521e-12	3.00844e-14	0.0506987	0.00517426	Chr1.228351929 * Chr19.54495932	174
IBA57-AS1	IBA57-AS1	Chr1	2.50315e-08	RASA1	Chr5	0.549944	9.44348e-12	3.16451e-14	0.077041	0.00440632	Chr1.228351929 * Chr5.86661010	338
IBA57-AS1	IBA57-AS1	Chr1	2.50315e-08	CASP3	Chr4	0.407518	1.96058e-12	3.19547e-14	0.0418218	0.00435935	Chr1.228351929 * Chr4.185564746	120
IBA57-AS1	IBA57-AS1	Chr1	2.50315e-08	FGFR1	Chr8	0.121135	2.21706e-11	3.42421e-14	0.0822204	0.00465303	Chr1.228351929 * Chr8.38324341	204
IBA57-AS1	IBA57-AS1	Chr1	2.50315e-08	PRKCG	Chr19	0.998581	1.52109e-12	3.54404e-14	0.0643412	0.00547063	Chr1.228351929 * Chr19.54404476	148
IBA57-AS1	IBA57-AS1	Chr1	2.50315e-08	TP53	Chr17	0.16784	1.27966e-11	3.80364e-14	0.0344773	0.00366855	Chr1.228351929 * Chr17.7574775	114
IBA57-AS1	IBA57-AS1	Chr1	2.50315e-08	RELA	Chr11	0.285757	2.86587e-12	4.15467e-14	0.0630196	0.00420569	Chr1.228351929 * Chr11.65429936	36
IBA57-AS1	IBA57-AS1	Chr1	2.50315e-08	TRAF2	Chr9	0.578073	2.61772e-11	4.17938e-14	0.0900667	0.00592467	Chr1.228351929 * Chr9.139817010	214
IBA57-AS1	IBA57-AS1	Chr1	2.50315e-08	DUSP3	Chr17	0.563844	2.74697e-11	4.18906e-14	0.057936	0.00289906	Chr1.228351929 * Chr17.41848271	60
IBA57-AS1	IBA57-AS1	Chr1	2.50315e-08	PPP3R1	Chr2	0.921258	1.02731e-11	4.52685e-14	0.0813337	0.00463095	Chr1.228351929 * Chr2.68436478	182
IBA57-AS1	IBA57-AS1	Chr1	2.50315e-08	JMJD7-PLA2G4B	Chr15	0.460821	2.24126e-11	4.95925e-14	0.0401857	0.0056268	Chr1.228351929 * Chr15.42126435	104
IBA57-AS1	IBA57-AS1	Chr1	2.50315e-08	PPP3CC	Chr8	0.578425	1.3388e-11	5.25967e-14	0.0611212	0.00473653	Chr1.228351929 * Chr8.22393756	392
IBA57-AS1	IBA57-AS1	Chr1	2.50315e-08	TNFRSF1A	Chr12	0.924757	5.05611e-12	5.38436e-14	0.0656226	0.00417126	Chr1.228351929 * Chr12.6445329	78
IBA57-AS1	IBA57-AS1	Chr1	2.50315e-08	MAP2K1	Chr15	0.439547	2.98241e-11	5.5125e-14	0.0720597	0.0055667	Chr1.228351929 * Chr15.66686770	346
IBA57-AS1	IBA57-AS1	Chr1	2.50315e-08	MAX	Chr14	0.946591	2.91564e-11	5.57755e-14	0.0426142	0.00508296	Chr1.228351929 * Chr14.65517106	416
IBA57-AS1	IBA57-AS1	Chr1	2.50315e-08	HRAS	Chr11	0.581911	1.65645e-11	5.84089e-14	0.0308652	0.00295331	Chr1.228351929 * Chr11.533037	20
IBA57-AS1	IBA57-AS1	Chr1	2.50315e-08	FGFR4	Chr5	0.0573547	1.06714e-11	6.42509e-14	0.0435605	0.0047269	Chr1.228351929 * Chr5.176522728	46
IBA57-AS1	IBA57-AS1	Chr1	2.50315e-08	FGF6	Chr12	0.827156	2.76399e-12	6.55806e-14	0.0396911	0.00482176	Chr1.228351929 * Chr12.4544601	62
IBA57-AS1	IBA57-AS1	Chr1	2.50315e-08	TGFB3	Chr14	0.345007	6.56822e-12	6.74054e-14	0.0300287	0.0035865	Chr1.228351929 * Chr14.76432629	100
IBA57-AS1	IBA57-AS1	Chr1	2.50315e-08	RASGRP4	Chr19	0.588893	3.43589e-11	6.78492e-14	0.0620247	0.00542475	Chr1.228351929 * Chr19.38910706	98
IBA57-AS1	IBA57-AS1	Chr1	2.50315e-08	RRAS	Chr19	0.228132	4.8536e-12	6.84512e-14	0.0150257	0.00331715	Chr1.228351929 * Chr19.50140556	18
IBA57-AS1	IBA57-AS1	Chr1	2.50315e-08	MKNK2	Chr19	0.397313	2.07347e-11	6.93678e-14	0.0783542	0.00353412	Chr1.228351929 * Chr19.2040061	114
IBA57-AS1	IBA57-AS1	Chr1	2.50315e-08	DUSP8	Chr11	0.905864	2.89317e-11	7.34016e-14	0.0679133	0.00489134	Chr1.228351929 * Chr11.1580699	102
IBA57-AS1	IBA57-AS1	Chr1	2.50315e-08	TGFB1	Chr19	0.0478006	2.01016e-11	7.35617e-14	0.041836	0.00393372	Chr1.228351929 * Chr19.41844559	96
IBA57-AS1	IBA57-AS1	Chr1	2.50315e-08	MAP3K7	Chr6	0.582308	2.96139e-11	7.57767e-14	0.0769214	0.00639225	Chr1.228351929 * Chr6.91244729	192
IBA57-AS1	IBA57-AS1	Chr1	2.50315e-08	DUSP10	Chr1	0.715888	2.16294e-11	7.74382e-14	0.0198696	0.00345651	Chr1.228351929 * Chr1.221912808	226
IBA57-AS1	IBA57-AS1	Chr1	2.50315e-08	BDNF	Chr11	0.534875	1.92721e-11	7.86123e-14	0.0595026	0.00392644	Chr1.228351929 * Chr11.27680744	26
IBA57-AS1	IBA57-AS1	Chr1	2.50315e-08	FGF18	Chr5	0.7667	2.46837e-11	7.93973e-14	0.0678146	0.00476972	Chr1.228351929 * Chr5.170867577	210
IBA57-AS1	IBA57-AS1	Chr1	2.50315e-08	PAK1	Chr11	0.796351	5.85018e-12	9.17336e-14	0.0771766	0.00450325	Chr1.228351929 * Chr11.77119424	424
IBA57-AS1	IBA57-AS1	Chr1	2.50315e-08	PRKACG	Chr9	0.917842	2.30241e-11	9.23638e-14	0.0800456	0.00562285	Chr1.228351929 * Chr9.71628207	8
IBA57-AS1	IBA57-AS1	Chr1	2.50315e-08	MAP2K3	Chr17	0.827948	1.77284e-11	9.59586e-14	0.0161835	0.0026928	Chr1.228351929 * Chr17.21211100	144
IBA57-AS1	IBA57-AS1	Chr1	2.50315e-08	NFATC3	Chr16	0.898569	3.10045e-11	9.82649e-14	0.0588945	0.0041884	Chr1.228351929 * Chr16.68178646	280
IBA57-AS1	IBA57-AS1	Chr1	2.50315e-08	FGF22	Chr19	0.986656	3.48661e-11	9.86826e-14	0.0723578	0.00501234	Chr1.228351929 * Chr19.641893	56
IBA57-AS1	IBA57-AS1	Chr1	2.50315e-08	HSPA1A	Chr6	0.0405225	2.28059e-11	9.87395e-14	0.0822393	0.0057111	Chr1.228351929 * Chr6.31783755	8
IBA57-AS1	IBA57-AS1	Chr1	2.50315e-08	HSPA6	Chr1	0.897809	3.5348e-11	1.02384e-13	0.104039	0.00637804	Chr1.228351929 * Chr1.161496530	22
IBA57-AS1	IBA57-AS1	Chr1	2.50315e-08	MAP3K11	Chr11	0.0309452	1.1884e-11	1.02992e-13	0.08745	0.00592756	Chr1.228351929 * Chr11.65380124	58
IBA57-AS1	IBA57-AS1	Chr1	2.50315e-08	MAP2K7	Chr19	0.490331	2.88823e-11	1.04534e-13	0.0745957	0.00533764	Chr1.228351929 * Chr19.7969901	104
IBA57-AS1	IBA57-AS1	Chr1	2.50315e-08	FGFR3	Chr4	0.187341	1.38313e-11	1.05756e-13	0.0529068	0.00475247	Chr1.228351929 * Chr4.1797484	124
IBA57-AS1	IBA57-AS1	Chr1	2.50315e-08	RAC2	Chr22	0.0636992	3.59988e-12	1.11546e-13	0.0836643	0.005416	Chr1.228351929 * Chr22.37630788	142
IBA57-AS1	IBA57-AS1	Chr1	2.50315e-08	IL1A	Chr2	0.851383	2.18953e-11	1.20763e-13	0.0553339	0.00515688	Chr1.228351929 * Chr2.113532885	30
IBA57-AS1	IBA57-AS1	Chr1	2.50315e-08	ARRB2	Chr17	0.637802	1.5443e-11	1.27778e-13	0.0755788	0.0052484	Chr1.228351929 * Chr17.4616290	68
IBA57-AS1	IBA57-AS1	Chr1	2.50315e-08	KRAS	Chr12	0.995756	5.2379e-12	1.33881e-13	0.0256456	0.00478421	Chr1.228351929 * Chr12.25371462	186
IBA57-AS1	IBA57-AS1	Chr1	2.50315e-08	DAXX	Chr6	0.223792	2.85971e-11	1.34729e-13	0.0563567	0.0028901	Chr1.228351929 * Chr6.33290402	8
IBA57-AS1	IBA57-AS1	Chr1	2.50315e-08	MAPK8IP1	Chr11	0.107925	2.76417e-11	1.41067e-13	0.0819885	0.00605182	Chr1.228351929 * Chr11.45912013	98
IBA57-AS1	IBA57-AS1	Chr1	2.50315e-08	MAP3K8	Chr10	0.00598064	1.30261e-11	1.56652e-13	0.0944726	0.00776834	Chr1.228351929 * Chr10.30727084	134
IBA57-AS1	IBA57-AS1	Chr1	2.50315e-08	DDIT3	Chr12	0.165461	1.81024e-11	1.77863e-13	0.0400489	0.00545124	Chr1.228351929 * Chr12.57911160	6
IBA57-AS1	IBA57-AS1	Chr1	2.50315e-08	MECOM	Chr3	0.224904	4.75595e-12	1.87231e-13	0.0745063	0.00486242	Chr1.228351929 * Chr3.168811024	226
IBA57-AS1	IBA57-AS1	Chr1	2.50315e-08	MAP3K3	Chr17	0.260231	1.85371e-11	2.18363e-13	0.0800917	0.00579124	Chr1.228351929 * Chr17.61706729	202
IKBKB	IKBKB	Chr8	0.714311	FLJ46906	Chr6	0.374723	4.72358e-21	0.00286436	0.120016	0.815717	Chr8.42139497 * Chr6.139013015	204
IL1B	IL1B	Chr2	0.0822136	HINT2	Chr9	0.00142152	7.87364e-15	2.91356e-16	0.197399	0.0246238	Chr2.113590390 * Chr9.35814649	40
IL1R1	IL1R1	Chr2	0.948296	IFNA7	Chr9	1.87182e-12	2.59503e-37	5.51444e-64	0.333918	0.232789	Chr2.102771865 * Chr9.21202040	132
JMJD7-PLA2G4B	JMJD7-PLA2G4B	Chr15	0.0956056	ARL6IP4	Chr12	0.117945	1.59405e-11	3.79136e-43	0.978152	0.423968	Chr15.42125165 * Chr12.123467177	104
KRAS	KRAS	Chr12	0.979003	OR8K5	Chr11	0.88436	8.52492e-16	8.70954e-43	0.8586	0.856452	Chr12.25396730 * Chr11.55927584	186
MAP2K4	MAP2K4	Chr17	0.979266	KRTAP5-11	Chr11	0.42964	9.8506e-21	1.23544e-45	0.718355	0.463139	Chr17.11967066 * Chr11.71293558	204
MAP2K5	MAP2K5	Chr15	0.504988	ABHD14A-ACY1	Chr3	0.000958256	2.6356e-12	3.48341e-73	0.656524	0.632161	Chr15.68058862 * Chr3.52022852	8160
MAP3K11	MAP3K11	Chr11	0.134938	ARL6IP4	Chr12	0.474269	3.97938e-18	2.70323e-21	0.936575	0.530473	Chr11.65365318 * Chr12.123467177	58
MAP3K13	MAP3K13	Chr3	0.583748	DPH3P1	Chr20	1.6792e-09	2.46304e-19	2.63987e-28	0.475493	0.300382	Chr3.185001749 * Chr20.61476513	628
MAP3K2	MAP3K2	Chr2	0.2342	MC5R	Chr18	0.0661395	3.59906e-11	0.0181569	0.561628	0.414171	Chr2.128075399 * Chr18.13826508	134
MAP3K5	MAP3K5	Chr6	0.670306	LCE3E	Chr1	0.294089	5.1297e-19	0.00169555	0.68984	0.974617	Chr6.136892506 * Chr1.152538358	872
MAP3K6	MAP3K6	Chr1	0.0561622	IBA57-AS1	Chr1	4.22293e-12	4.58968e-21	1.48318e-24	0.829709	0.899405	Chr1.27684895 * Chr1.228351929	68
MAP3K8	MAP3K8	Chr10	0.25446	HIST1H2BL	Chr6	0.996266	3.32259e-16	0.011429	0.393	0.276829	Chr10.30729657 * Chr6.27775674	134
MAP4K1	MAP4K1	Chr19	0.423225	FGF14-AS2	Chr13	0.911872	8.55954e-13	3.60562e-13	0.964248	0.649465	Chr19.39094196 * Chr13.103047973	142
MAP4K2	MAP4K2	Chr11	0.202137	MIEN1	Chr17	0.567174	1.3817e-43	4.86611e-45	0.693923	0.731047	Chr11.64567572 * Chr17.37886752	42
MAP4K3	MAP4K3	Chr2	0.241818	FOXC2	Chr16	0.00638918	1.55508e-11	9.15688e-18	0.740048	0.85097	Chr2.39555671 * Chr16.86601367	684
MAP4K4	MAP4K4	Chr2	0.541019	RPL9	Chr4	2.96106e-06	3.1627e-11	5.64694e-73	0.0427828	0.03506	Chr2.102373322 * Chr4.39457352	1939
MAPK1	MAPK1	Chr22	0.756071	MIEN1	Chr17	0.808641	1.68854e-17	3.94293e-37	0.940023	0.454325	Chr22.22165686 * Chr17.37886752	350
MAPK11	MAPK11	Chr22	0.104015	C15orf62	Chr15	0.657424	1.37707e-13	1.82264e-06	0.541	0.266563	Chr22.50705547 * Chr15.41063244	46
MAPK12	MAPK12	Chr22	0.143769	FGF14-AS2	Chr13	0.882378	6.18722e-16	0.00945721	0.618914	0.700163	Chr22.50692469 * Chr13.103047259	76
MAPK14	MAPK14	Chr6	0.531191	ARL6IP4	Chr12	0.47059	2.64153e-31	7.40272e-46	0.905474	0.912547	Chr6.36047254 * Chr12.123467177	214
MAPK7	MAPK7	Chr17	0.597132	KRTAP5-11	Chr11	0.435169	1.17789e-16	3.06606e-16	0.747031	0.107547	Chr17.19281828 * Chr11.71293558	5
MAPK8	MAPK8	Chr10	0.736367	ARL6IP4	Chr12	0.27222	2.87129e-27	9.48228e-45	0.99199	0.998031	Chr10.49645529 * Chr12.123467177	300
MAPK8IP3	MAPK8IP3	Chr16	0.952996	HIST1H2BL	Chr6	0.70039	2.07488e-18	4.05061e-19	0.643302	0.483108	Chr16.1805586 * Chr6.27775674	366
MAPK9	MAPK9	Chr5	0.448629	ARL6IP4	Chr12	0.510155	3.1654e-21	2.55669e-46	0.99417	0.849023	Chr5.179678984 * Chr12.123467177	304
MAPKAPK3	MAPKAPK3	Chr3	0.386755	FGF14-AS2	Chr13	0.490132	1.06946e-12	0.028862	0.585016	0.715087	Chr3.50684012 * Chr13.103047259	62
MAX	MAX	Chr14	0.757183	KRTAP5-11	Chr11	0.725387	8.0901e-23	6.93729e-46	0.539718	0.376665	Chr14.65520719 * Chr11.71293558	208
MECOM	MECOM	Chr3	0.878418	ODF3B	Chr22	0.000100143	6.01654e-11	4.35045e-49	0.965689	0.983829	Chr3.168806987 * Chr22.50969334	226
MKNK1	MKNK1	Chr1	0.954754	MIEN1	Chr17	0.463626	3.68121e-23	1.40659e-48	0.858185	0.349824	Chr1.47034887 * Chr17.37886752	168
NFATC1	NFATC1	Chr18	0.55196	AKR7A2P1	Chr1	0.930539	2.92521e-12	4.33278e-23	0.991208	0.99934	Chr18.77207124 * Chr1.113466146	1210
NFATC3	NFATC3	Chr16	0.675327	ORMDL2	Chr12	0.695671	9.96816e-16	4.1361e-45	0.944122	0.858752	Chr16.68216945 * Chr12.56213760	280
NFKB2	NFKB2	Chr10	0.69529	ALYREF	Chr17	0.414185	1.21366e-16	0.00202231	0.998337	0.522908	Chr10.104156911 * Chr17.79845818	75
NLK	NLK	Chr17	0.267124	ARL6IP4	Chr12	0.392318	8.12822e-13	1.84309e-49	0.999119	0.918442	Chr17.26419717 * Chr12.123467177	276
NR4A1	NR4A1	Chr12	0.586508	PRAMEF21	Chr1	8.97442e-09	1.24259e-12	1.70776e-12	0.859623	0.578222	Chr12.52435691 * Chr1.13523527	118
NTF4	NTF4	Chr19	0.939283	ARL6IP4	Chr12	0.957158	4.29151e-13	0.00400371	0.674738	0.702974	Chr19.49566236 * Chr12.123467177	12
NTRK2	NTRK2	Chr9	0.0410253	AKR7A2P1	Chr1	0.512865	2.49166e-16	3.39822e-38	0.999933	0.874298	Chr9.87376728 * Chr1.113467219	1564
PAK2	PAK2	Chr3	0.0604931	CAPNS2	Chr16	1.2891e-06	1.30423e-15	4.86432e-46	0.69952	0.949903	Chr3.196483316 * Chr16.55600965	670
PDGFA	PDGFA	Chr7	0.973124	KRTAP9-1	Chr17	2.93043e-06	5.93875e-11	7.35878e-12	0.1789	0.0345873	Chr7.538865 * Chr17.39346632	242
PDGFRB	PDGFRB	Chr5	0.406134	LINC00266-1	Chr20	4.1014e-09	7.12622e-12	7.73257e-13	0.84312	0.0527315	Chr5.149532107 * Chr20.62924550	268
PLA2G4A	PLA2G4A	Chr1	0.0678623	OR7E2P	Chr11	0.629675	1.17745e-18	1.45315e-34	0.0278591	0.0367643	Chr1.186807274 * Chr11.86568187	680
PLA2G4B	PLA2G4B	Chr15	0.853214	SLC35G6	Chr17	2.1335e-13	4.60958e-11	8.63655e-13	0.316109	0.66637	Chr15.42132200 * Chr17.7385258	40
PLA2G4C	PLA2G4C	Chr19	0.00441884	APOA1BP	Chr1	0.962367	2.67327e-14	1.14574e-10	0.000629775	0.000662322	Chr19.48598916 * Chr1.156561651	717
PLA2G4D	PLA2G4D	Chr15	0.381544	LOC653486	Chr11	0.0242784	2.24427e-11	2.26119e-14	0.230506	0.0633486	Chr15.42378397 * Chr11.193797	476
PLA2G4E	PLA2G4E	Chr15	0.816673	NPTN-IT1	Chr15	0.172837	5.85048e-11	2.24117e-21	0.159558	0.0184138	Chr15.42313663 * Chr15.73859656	476
PLCE1	PLCE1	Chr10	0.167283	ECSIT	Chr19	0.0620194	2.12404e-11	5.78624e-35	0.593848	0.179192	Chr10.96087617 * Chr19.11633841	25740
PLGLB1	PLGLB1	Chr2	0.0164881	FGF12	Chr3	0.0589355	3.08635e-11	2.14045e-56	0.331114	0.358453	Chr2.87238275 * Chr3.191986849	9178
PLGLB1	PLGLB1	Chr2	0.0164881	DUSP16	Chr12	0.0112535	1.21476e-14	5.21805e-52	0.209001	0.116604	Chr2.87246686 * Chr12.12673086	2405
PLGLB1	PLGLB1	Chr2	0.0164881	MAPK8IP3	Chr16	0.286878	1.47161e-11	1.71249e-50	0.0502687	0.0446765	Chr2.87243939 * Chr16.1774484	2379
PLGLB1	PLGLB1	Chr2	0.0164881	DUSP6	Chr12	0.00139629	5.23666e-13	7.50813e-34	0.567757	0.480637	Chr2.87243939 * Chr12.89744246	117
PLS1	PLS1	Chr3	0.115501	HSPB1	Chr7	3.27432e-09	8.55517e-19	1.71295e-38	0.316517	0.242602	Chr3.142315446 * Chr7.75933501	1110
PMEPA1	PMEPA1	Chr20	0.17885	TAOK1	Chr17	0.178258	5.0102e-12	8.24712e-35	0.892039	0.177575	Chr20.56242050 * Chr17.27722347	43440
PMM2	PMM2	Chr16	0.000298245	ATF4	Chr22	0.977258	1.30526e-17	0.00539587	0.99604	0.848354	Chr16.8928937 * Chr22.39917325	544
POLD4	POLD4	Chr11	0.782562	PRKCB	Chr16	0.437189	1.43119e-11	8.16112e-43	0.999999	0.976321	Chr11.67119840 * Chr16.23920459	2228
POLD4	POLD4	Chr11	0.782562	CACNA2D4	Chr12	0.0066498	3.9178e-14	1.92368e-22	0.999661	0.999991	Chr11.67119840 * Chr12.1925299	884
POLD4	POLD4	Chr11	0.782562	FGF14	Chr13	0.0891011	5.87007e-13	8.55187e-13	0.999995	0.999989	Chr11.67119840 * Chr13.102863327	3474
POLD4	POLD4	Chr11	0.782562	MAP3K13	Chr3	0.574158	6.08284e-18	0.00218794	0.843343	0.954924	Chr11.67118513 * Chr3.185201650	628
POLD4	POLD4	Chr11	0.782562	CACNB2	Chr10	0.639253	9.58092e-11	0.0122813	0.998727	0.99985	Chr11.67118513 * Chr10.18573849	3356
PP7080	PP7080	Chr5	0.84723	CACNA2D3	Chr3	0.345192	3.34252e-12	9.1598e-45	0.997531	0.999957	Chr5.472850 * Chr3.54767305	5964
PP7080	PP7080	Chr5	0.84723	CACNA1C	Chr12	0.693866	1.5808e-11	0.00863768	0.998857	0.996229	Chr5.472461 * Chr12.2222931	3688
PPM1F	PPM1F	Chr22	0.0848792	DUSP5	Chr10	0.000943938	4.81169e-12	2.62374e-64	0.336556	0.143481	Chr22.22283280 * Chr10.112261725	3024
PPP1R35	PPP1R35	Chr7	0.670742	RPS6KA2	Chr6	0.641735	1.29383e-14	9.19093e-18	0.947513	0.624899	Chr7.100033562 * Chr6.167017808	1522
PPP3CA	PPP3CA	Chr4	0.332418	C1RL-AS1	Chr12	0.429686	4.04753e-12	3.69114e-42	0.141555	0.661929	Chr4.102114392 * Chr12.7261173	1196
PPP3CB	PPP3CB	Chr10	0.759135	ARL6IP4	Chr12	0.441627	5.86511e-22	3.93707e-46	0.911799	0.818876	Chr10.75203048 * Chr12.123467177	114
PPP5C	PPP5C	Chr19	0.418206	FGF14-AS2	Chr13	0.811446	6.5831e-14	4.33042e-24	0.797304	0.370861	Chr19.46871874 * Chr13.103047259	202
PPP5D1	PPP5D1	Chr19	0.670574	AADACL3	Chr1	0.000887522	1.26825e-12	1.35457e-31	0.612159	0.113893	Chr19.47101653 * Chr1.12780254	17587
PRKACB	PRKACB	Chr1	0.145878	HIST1H2BL	Chr6	0.991835	1.68112e-19	1.054e-15	0.675416	0.958167	Chr1.84603343 * Chr6.27775674	440
PRKACG	PRKACG	Chr9	0.0376381	C17orf62	Chr17	0.00352759	5.19663e-11	9.40314e-05	0.451421	0.350198	Chr9.71628207 * Chr17.80408244	8
PRKCA	PRKCA	Chr17	0.348179	ABCB6	Chr2	0.418709	2.25831e-16	8.90872e-22	0.115771	0.0632145	Chr17.64326021 * Chr2.220080242	16005
PRKCB	PRKCB	Chr16	0.228841	ANP32C	Chr4	0.684425	6.20295e-11	0.000134269	0.970889	0.881167	Chr16.24208366 * Chr4.165118652	2228
PRR24	PRR24	Chr19	0.306885	PAK2	Chr3	0.486093	1.24727e-22	1.51865e-12	0.306223	0.294654	Chr19.47778412 * Chr3.196516459	670
PRR24	PRR24	Chr19	0.306885	ARRB1	Chr11	0.223498	4.8281e-16	3.93291e-08	0.419906	0.227381	Chr19.47778412 * Chr11.75052131	456
PRR24	PRR24	Chr19	0.306885	STK3	Chr8	0.571177	1.24222e-16	7.87909e-07	0.276953	0.469505	Chr19.47778412 * Chr8.99814073	910
PRR24	PRR24	Chr19	0.306885	MAPK10	Chr4	0.219584	2.41628e-11	4.02916e-06	0.26177	0.355151	Chr19.47778857 * Chr4.86982006	1398
PRR24	PRR24	Chr19	0.306885	ZAK	Chr2	0.115299	2.10803e-12	0.000225295	0.463013	0.138247	Chr19.47778412 * Chr2.173957887	922
PRR24	PRR24	Chr19	0.306885	MAP3K5	Chr6	0.775349	3.01173e-17	0.000281431	0.361299	0.292382	Chr19.47778412 * Chr6.137094890	872
PRR24	PRR24	Chr19	0.306885	NFATC1	Chr18	0.889792	1.42309e-13	0.000362865	0.757121	0.836567	Chr19.47778857 * Chr18.77289150	1210
PRR24	PRR24	Chr19	0.306885	RASGRP3	Chr2	0.425752	7.63651e-12	0.00080998	0.139186	0.0497292	Chr19.47778412 * Chr2.33764911	1016
PRR24	PRR24	Chr19	0.306885	SOS2	Chr14	0.433188	1.06408e-17	0.00117803	0.296166	0.34897	Chr19.47778412 * Chr14.50654226	464
PRR24	PRR24	Chr19	0.306885	CACNG5	Chr17	0.777407	7.83771e-15	0.00181424	0.112836	0.0275933	Chr19.47778412 * Chr17.64879668	50
PRR24	PRR24	Chr19	0.306885	MAP2K5	Chr15	0.741881	4.8756e-12	0.00198873	0.213166	0.11709	Chr19.47778412 * Chr15.67933892	816
PRR24	PRR24	Chr19	0.306885	BRAF	Chr7	0.156552	9.1477e-11	0.00222995	0.149932	0.00973899	Chr19.47778412 * Chr7.140532269	386
PRR24	PRR24	Chr19	0.306885	CACNA1D	Chr3	0.101043	5.67221e-12	0.00280481	0.561695	0.744091	Chr19.47778857 * Chr3.53836983	1672
PRR24	PRR24	Chr19	0.306885	CACNG7	Chr19	0.641653	1.02405e-17	0.00353831	0.299081	0.518583	Chr19.47778857 * Chr19.54430829	240
PRR24	PRR24	Chr19	0.306885	CACNG1	Chr17	0.353969	1.35989e-12	0.00467297	0.281721	0.13693	Chr19.47778857 * Chr17.65041052	72
PRR24	PRR24	Chr19	0.306885	RELB	Chr19	0.812443	1.46827e-16	0.00519056	0.501874	0.287637	Chr19.47778412 * Chr19.45508351	216
PRR24	PRR24	Chr19	0.306885	TNF	Chr6	0.685991	1.07027e-13	0.0419983	0.212543	0.118856	Chr19.47778412 * Chr6.31544189	12
PRR24	PRR24	Chr19	0.306885	FGF11	Chr17	0.361725	5.44591e-11	0.0452474	0.436073	0.498293	Chr19.47778857 * Chr17.7347042	22
PRSS54	PRSS54	Chr16	0.228999	GRB2	Chr17	0.0695953	6.80492e-11	3.77802e-34	0.00500811	0.00320712	Chr16.58316063 * Chr17.73344781	4046
PRSS54	PRSS54	Chr16	0.228999	RAPGEF2	Chr4	0.115373	1.29817e-11	7.7707e-29	0.728328	0.565348	Chr16.58316063 * Chr4.160215991	5372
PRSS54	PRSS54	Chr16	0.228999	PRKACA	Chr19	2.45297e-07	1.68154e-26	5.19832e-25	0.0271612	0.00198602	Chr16.58316063 * Chr19.14208760	1156
PRUNE2	PRUNE2	Chr9	8.01434e-05	PLA2G4C	Chr19	0.014737	4.78525e-12	7.09674e-39	0.0224711	0.0163993	Chr9.79455635 * Chr19.48551870	226094
PRUNE2	PRUNE2	Chr9	8.01434e-05	MAP3K1	Chr5	0.516927	1.49543e-13	4.36985e-35	0.15657	0.0102427	Chr9.79381463 * Chr5.56128920	119196
PSMC5	PSMC5	Chr17	0.0538267	CACNG4	Chr17	0.184339	1.58874e-21	4.39366e-46	0.989337	0.996444	Chr17.61906685 * Chr17.65021684	474
PSMC5	PSMC5	Chr17	0.0538267	RASA2	Chr3	0.0425239	3.16584e-12	4.7099e-46	0.975868	0.244324	Chr17.61906685 * Chr3.141307125	332
PSMC5	PSMC5	Chr17	0.0538267	EGF	Chr4	0.212038	6.59003e-15	8.03173e-24	0.967846	0.954198	Chr17.61906685 * Chr4.110857528	408
PSMC5	PSMC5	Chr17	0.0538267	RPS6KA5	Chr14	0.969702	1.71002e-12	0.0384767	0.982095	0.669467	Chr17.61906727 * Chr14.91511000	776
PSMC5	PSMC5	Chr17	0.0538267	CACNA2D1	Chr7	0.101386	1.72195e-15	0.0479172	0.999994	0.997124	Chr17.61906727 * Chr7.81801129	2576
PSMC5	PSMC5	Chr17	0.0538267	NLK	Chr17	0.424136	8.20015e-31	0.0497515	0.875896	0.747945	Chr17.61906727 * Chr17.26462209	276
PTPRN2	PTPRN2	Chr7	0.894659	IL1R1	Chr2	0.000176622	1.83773e-15	7.7482e-62	0.0604394	0.117847	Chr7.158177613 * Chr2.102778461	273174
PTPRR	PTPRR	Chr12	0.273225	ANKRD23	Chr2	3.21568e-15	4.20264e-23	1.50868e-96	0.871363	0.799269	Chr12.71139664 * Chr2.97507149	3830
RAP1A	RAP1A	Chr1	0.687618	FGF14-AS2	Chr13	0.732468	1.97349e-14	2.01936e-21	0.353414	0.92778	Chr1.112213888 * Chr13.103047973	372
RASA2	RASA2	Chr3	0.665259	CPT1B	Chr22	0.00814209	4.52895e-16	1.14889e-21	0.025072	0.214222	Chr3.141243852 * Chr22.51007452	5146
RASGRF1	RASGRF1	Chr15	0.281087	CAPNS2	Chr16	0.000934735	5.6977e-15	6.47662e-18	0.888332	0.992673	Chr15.79256314 * Chr16.55600965	884
RASGRF2	RASGRF2	Chr5	0.688141	ARL6IP4	Chr12	0.387348	2.85063e-15	4.8034e-23	0.682999	0.512566	Chr5.80394515 * Chr12.123467177	1690
RASGRP2	RASGRP2	Chr11	0.605355	CAPNS2	Chr16	1.03409e-41	2.12606e-16	5.20161e-18	0.576751	0.195644	Chr11.64507477 * Chr16.55600965	58
RASGRP3	RASGRP3	Chr2	0.926958	C7orf66	Chr7	0.980228	5.24702e-21	2.39854e-19	0.5918	0.429456	Chr2.33725706 * Chr7.108524528	1016
RASGRP4	RASGRP4	Chr19	0.173028	PSMC5	Chr17	0.000188564	1.52469e-12	2.9073e-15	0.447272	0.601957	Chr19.38914920 * Chr17.61906685	98
RELA	RELA	Chr11	0.941367	LOC100507091	Chr12	0.176055	5.98696e-22	1.7e-21	0.853479	0.908089	Chr11.65427568 * Chr12.123566258	36
RELB	RELB	Chr19	0.933915	AKR7A2P1	Chr1	0.372695	3.30142e-26	1.01463e-42	0.87328	0.619076	Chr19.45523061 * Chr1.113467219	216
RHBDL3	RHBDL3	Chr17	0.0609501	CACNA1E	Chr1	0.000469861	2.27933e-14	2.86279e-62	0.414495	0.05018	Chr17.30608826 * Chr1.181710937	146265
RHEBL1	RHEBL1	Chr12	3.22484e-05	NTRK2	Chr9	0.526702	7.12529e-17	1.1318e-23	0.996796	0.990269	Chr12.49462281 * Chr9.87575074	1564
RHEBL1	RHEBL1	Chr12	3.22484e-05	CACNA1H	Chr16	0.285282	3.2821e-11	0.000108881	0.824391	0.832113	Chr12.49462038 * Chr16.1267207	776
RHEBL1	RHEBL1	Chr12	3.22484e-05	FGF5	Chr4	0.637768	1.67319e-14	0.0283508	0.753429	0.185412	Chr12.49462038 * Chr4.81210806	136
RIMS2	RIMS2	Chr8	0.03878	MAP3K12	Chr12	0.000205254	5.25293e-11	3.63411e-117	0.834513	0.816354	Chr8.104951663 * Chr12.53875401	12787
RPL19P12	RPL19P12	Chr7	0.932836	RASGRF2	Chr5	0.223369	2.18216e-25	1.28466e-45	0.3133	0.850843	Chr7.102782446 * Chr5.80501337	1690
RPL19P12	RPL19P12	Chr7	0.932836	MAPK14	Chr6	0.487521	8.28726e-30	1.54285e-45	0.560128	0.940737	Chr7.102782446 * Chr6.36056485	214
RPL19P12	RPL19P12	Chr7	0.932836	RASGRP1	Chr15	0.196553	7.37555e-13	1.54561e-45	0.475893	0.374262	Chr7.102782446 * Chr15.38849413	318
RPL19P12	RPL19P12	Chr7	0.932836	FGF4	Chr11	0.110983	1.14e-20	1.32781e-26	0.882943	0.907628	Chr7.102782446 * Chr11.69589929	18
RPL19P12	RPL19P12	Chr7	0.932836	CRK	Chr17	0.357515	1.28108e-15	1.80645e-23	0.528011	0.973222	Chr7.102782446 * Chr17.1334188	212
RPL36	RPL36	Chr19	0.785416	CACNA1A	Chr19	0.838596	1.7972e-13	1.02162e-18	0.884831	0.769431	Chr19.5691531 * Chr19.13509818	2118
RPS6KA5	RPS6KA5	Chr14	0.462748	ARL6IP4	Chr12	0.940141	1.14251e-22	6.37595e-39	0.994691	0.979979	Chr14.91455992 * Chr12.123467177	776
RRAS2	RRAS2	Chr11	0.905398	FGF14-AS2	Chr13	0.890979	8.27745e-14	2.6225e-45	0.299396	0.618249	Chr11.14350533 * Chr13.103047973	304
SCAPER	SCAPER	Chr15	0.000511215	PDGFB	Chr22	0.289161	1.13496e-11	6.23368e-43	0.246211	0.01372	Chr15.76891433 * Chr22.39622096	42106
SDK1	SDK1	Chr7	0.945598	MYC	Chr8	0.0266981	2.38405e-12	1.88229e-38	0.673568	0.667276	Chr7.4179091 * Chr8.128748498	82593
SHANK2	SHANK2	Chr11	0.0746595	PPP3CB	Chr10	0.024593	9.6541e-11	2.5289e-125	0.854709	0.651343	Chr11.70520100 * Chr10.75203048	102429
SHANK2	SHANK2	Chr11	0.0746595	MAPKAPK5	Chr12	0.0114322	2.3752e-11	8.19204e-123	0.569777	0.260606	Chr11.70408577 * Chr12.112324846	82662
SIGLEC15	SIGLEC15	Chr18	0.112784	MKNK1	Chr1	0.0291223	1.13197e-12	8.36461e-33	0.0521216	0.0372961	Chr18.43422022 * Chr1.47032395	4368
SLC4A4	SLC4A4	Chr4	0.0785242	FGF23	Chr12	0.0547592	3.0821e-12	8.33362e-67	0.592516	0.303093	Chr4.72418952 * Chr12.4486886	13160
SOGA2	SOGA2	Chr18	0.900985	PTPN7	Chr1	0.0175956	1.04732e-12	1.92966e-76	0.932826	0.969785	Chr18.8744838 * Chr1.202128179	26019
SORBS2	SORBS2	Chr4	0.0123589	RAF1	Chr3	0.309847	9.96847e-11	3.2115e-49	0.0405754	0.0411614	Chr4.186691547 * Chr3.12629892	218420
SORBS2	SORBS2	Chr4	0.0123589	MRAS	Chr3	0.0235738	2.76786e-12	5.96325e-49	0.339541	0.312033	Chr4.186730655 * Chr3.138072248	203750
SORBS2	SORBS2	Chr4	0.0123589	IL1R2	Chr2	0.276488	5.17245e-11	2.58012e-45	0.17191	0.0769804	Chr4.186546917 * Chr2.102616849	143440
SOS1	SOS1	Chr2	0.324149	SEMG2	Chr20	0.000534835	8.59333e-11	3.32892e-12	0.370348	0.283449	Chr2.39305094 * Chr20.43850400	404
SOS2	SOS2	Chr14	0.0141816	CAPNS2	Chr16	6.21051e-06	3.01605e-11	5.35607e-18	0.654503	0.996448	Chr14.50645628 * Chr16.55600965	464
SRGAP1	SRGAP1	Chr12	0.0456782	MAP4K3	Chr2	0.0179099	2.46647e-19	6.86636e-244	0.682005	0.221022	Chr12.64280865 * Chr2.39555671	191178
SRGAP1	SRGAP1	Chr12	0.0456782	PPP3CA	Chr4	0.0364655	5.10835e-12	1.22111e-242	0.230874	0.185021	Chr12.64323631 * Chr4.102083643	334282
SRGAP1	SRGAP1	Chr12	0.0456782	HSPA1B	Chr6	0.00286406	2.94126e-16	3.04347e-239	0.724232	0.366669	Chr12.64423207 * Chr6.31795619	3354
STK32B	STK32B	Chr4	1.90869e-08	PDGFRA	Chr4	0.0120123	3.74373e-17	9.05883e-69	0.390059	0.560148	Chr4.5201111 * Chr4.55135789	231880
STK32B	STK32B	Chr4	1.90869e-08	RPS6KA4	Chr11	0.293983	3.57174e-15	3.14237e-68	0.0701856	0.117425	Chr4.5201111 * Chr11.64133519	34100
STK32B	STK32B	Chr4	1.90869e-08	CDC42	Chr1	0.0187135	9.30951e-17	1.53199e-67	0.242726	0.219628	Chr4.5394914 * Chr1.22391399	114235
STK32B	STK32B	Chr4	1.90869e-08	GADD45B	Chr19	0.0179608	5.13657e-18	9.2135e-67	0.295027	0.325471	Chr4.5299169 * Chr19.2477277	10230
STK32B	STK32B	Chr4	1.90869e-08	MAP4K2	Chr11	0.00984786	2.0562e-21	3.09646e-66	0.0671255	0.166371	Chr4.5201111 * Chr11.64562982	35805
STK32B	STK32B	Chr4	1.90869e-08	PPP5C	Chr19	0.0907531	1.38613e-12	6.97791e-66	0.363157	0.409955	Chr4.5373493 * Chr19.46873183	172205
STK32B	STK32B	Chr4	1.90869e-08	CHUK	Chr10	0.0628486	8.2147e-11	7.9064e-66	0.4796	0.201697	Chr4.5090437 * Chr10.101979418	100595
STK32B	STK32B	Chr4	1.90869e-08	IKBKB	Chr8	0.0166551	3.06143e-13	1.41577e-65	0.607476	0.39066	Chr4.5373493 * Chr8.42130453	173910
STK32B	STK32B	Chr4	1.90869e-08	GNA12	Chr7	0.0134568	3.91786e-13	3.49479e-65	0.53358	0.706705	Chr4.5335072 * Chr7.2783354	635965
SUMO1P3	SUMO1P3	Chr1	0.345701	RASGRF1	Chr15	0.442001	5.54662e-11	3.29934e-47	0.341512	0.955662	Chr1.160287578 * Chr15.79365608	884
SUMO1P3	SUMO1P3	Chr1	0.345701	RASGRP2	Chr11	0.771575	4.00461e-22	1.19392e-28	0.517621	0.790685	Chr1.160287823 * Chr11.64506539	58
SUMO1P3	SUMO1P3	Chr1	0.345701	PLA2G4A	Chr1	0.794002	4.75466e-25	1.56224e-26	0.745656	0.937085	Chr1.160287823 * Chr1.186851036	680
SUMO4	SUMO4	Chr6	0.610319	EGFR	Chr7	0.86163	5.76568e-23	1.9083e-43	0.443134	0.722509	Chr6.149722040 * Chr7.55128551	858
TAB1	TAB1	Chr22	0.00097496	ARL6IP4	Chr12	0.0905651	2.05055e-23	0.00475712	0.426101	0.921447	Chr22.39797362 * Chr12.123466910	98
TAOK1	TAOK1	Chr17	0.327645	FGF14-AS2	Chr13	0.827275	1.69749e-12	1.25939e-43	0.812668	0.99694	Chr17.27828255 * Chr13.103047973	480
TAOK3	TAOK3	Chr12	0.92782	FGF14-AS2	Chr13	0.874864	2.26352e-12	2.97219e-46	0.712822	0.763206	Chr12.118648679 * Chr13.103047973	682
TFEC	TFEC	Chr7	0.0839682	FGF8	Chr10	0.043369	2.01977e-16	3.38169e-28	0.0104764	0.0285295	Chr7.115597050 * Chr10.103531201	1092
TGFB1	TGFB1	Chr19	0.222617	FGF14-AS2	Chr13	0.669858	3.76403e-11	0.0407634	0.977176	0.741223	Chr19.41846478 * Chr13.103047259	96
TGFB3	TGFB3	Chr14	0.0870679	POLD4	Chr11	1.61571e-15	7.83251e-23	1.53693e-21	0.0444169	0.0101386	Chr14.76428544 * Chr11.67119840	100
TGFBR2	TGFBR2	Chr3	0.830061	APITD1	Chr1	0.00276056	3.39808e-13	3.31216e-81	0.530626	0.119134	Chr3.30662328 * Chr1.10491936	12690
TIGD2	TIGD2	Chr4	0.0639811	HSPA2	Chr14	0.535338	1.31098e-19	6.15525e-24	0.15429	0.846793	Chr4.90034030 * Chr14.65009220	9
TIMM8B	TIMM8B	Chr11	0.800558	CACNA1B	Chr9	0.0937294	1.46132e-17	0.0449712	0.978784	0.606956	Chr11.111956817 * Chr9.140777306	1094
TLR3	TLR3	Chr4	0.0163688	AKT1	Chr14	0.0214885	4.71075e-11	5.19338e-105	0.471163	0.970948	Chr4.187003275 * Chr14.105250045	5022
TMEM116	TMEM116	Chr12	2.22804e-07	CRKL	Chr22	0.0993864	2.32466e-11	3.23322e-30	0.775077	0.398517	Chr12.112395357 * Chr22.21287911	2352
TMEM163	TMEM163	Chr2	0.116338	NTRK1	Chr1	0.00425755	2.9662e-15	2.24819e-267	0.67215	0.737467	Chr2.135413774 * Chr1.156848488	33276
TMEM163	TMEM163	Chr2	0.116338	PLA2G4B	Chr15	0.00140762	2.14144e-15	2.43152e-263	0.00495456	0.00703003	Chr2.135226197 * Chr15.42135579	11280
TMEM163	TMEM163	Chr2	0.116338	HSPA8	Chr11	0.00049438	1.62393e-15	6.42595e-259	0.955192	0.887986	Chr2.135237471 * Chr11.122932732	13536
TMEM211	TMEM211	Chr22	0.325432	TAB1	Chr22	0.681307	2.78943e-12	1.04509e-21	0.128317	0.196593	Chr22.25334094 * Chr22.39797362	490
TNF	TNF	Chr6	0.97395	ANXA2R	Chr5	0.214883	2.26486e-12	0.021106	0.975717	0.900559	Chr6.31545391 * Chr5.43039793	12
TPT1-AS1	TPT1-AS1	Chr13	0.907671	CACNG2	Chr22	0.9141	2.63198e-22	0.00351045	0.499173	0.329285	Chr13.45915500 * Chr22.37043370	840
TPT1-AS1	TPT1-AS1	Chr13	0.907671	PDGFA	Chr7	0.97546	5.72739e-16	0.00527703	0.672768	0.809348	Chr13.45915481 * Chr7.549858	242
TPT1-AS1	TPT1-AS1	Chr13	0.907671	STK4	Chr20	0.0831981	1.2566e-24	0.00563333	0.411928	0.759126	Chr13.45915481 * Chr20.43596259	324
TRAF2	TRAF2	Chr9	0.636898	ORMDL2	Chr12	0.623387	2.90188e-16	2.34617e-45	0.0713907	0.0178083	Chr9.139781193 * Chr12.56213760	214
TRAF6	TRAF6	Chr11	0.469066	SEMG2	Chr20	2.32418e-09	2.92697e-12	2.16569e-05	0.539971	0.151348	Chr11.36516488 * Chr20.43850143	98
UBL5	UBL5	Chr19	0.543178	PRKACB	Chr1	0.0966672	4.46332e-12	1.46863e-17	0.248562	0.689843	Chr19.9939831 * Chr1.84635494	440
UGT2A3	UGT2A3	Chr4	0.296511	DUSP7	Chr3	1.95733e-05	7.41158e-13	3.52849e-34	0.0423938	0.0400048	Chr4.69806509 * Chr3.52083934	364
ULK4	ULK4	Chr3	0.14511	JUN	Chr1	0.0513401	1.2038e-16	0	0.227232	0.15755	Chr3.41307399 * Chr1.59247993	6340
ULK4	ULK4	Chr3	0.14511	TRAF6	Chr11	0.0552698	5.88955e-13	0	0.822205	0.835404	Chr3.41292513 * Chr11.36528739	77665
ZAK	ZAK	Chr2	0.000524796	ARL6IP4	Chr12	0.584113	3.79019e-11	5.35158e-45	0.788566	0.0779409	Chr2.174121082 * Chr12.123467177	922
ZNF426	ZNF426	Chr19	0.0586107	MAP2K2	Chr19	0.383455	4.66897e-11	7.20728e-34	0.753264	0.245131	Chr19.9644024 * Chr19.4123613	2088
