# Supplementary material for: Functional regression method for whole genome eQTL epistasis analysis with sequencing data
Source: BMC Genomics. 2017 May 18;18:385. doi: 10.1186/s12864-017-3777-4 (PMC5436462; doi:10.1186/s12864-017-3777-4)
Supplement: Supplementary file 3 — Ten communities and their significantly enrished pathways. (XLSX 12 kb) [file 12864_2017_3777_MOESM3_ESM.xlsx]

## Sheet: Sheet1
Table S4. Ten communities and their significantly enrished pathways.
Community	# Nodes	# Edges	# Pathways Involved	KEGGID	Term	P-value
1	2553	7238	215	4010	MAPK signaling pathway	0.000608491
2	4989	75554	225	4740	Olfactory transduction	0.000108148
				4510	Focal adhesion	0.00114466
				5414	Dilated cardiomyopathy	0.00407696
				5412	Arrhythmogenic right ventricular cardiomyopathy (ARVC)	0.00418804
				4270	Vascular smooth muscle contraction	0.00680597
				5410	Hypertrophic cardiomyopathy (HCM)	0.0071973
				5320	Autoimmune thyroid disease	0.00934687
3	5867	6025	226	310	Lysine degradation	0.000809842
				1100	Metabolic pathways	0.00172523
				750	Vitamin B6 metabolism	0.00884731
				5144	Malaria	0.00898421
4	590	3221	155	4062	Chemokine signaling pathway	0.00872047
5	496	2962	152	53	Ascorbate and aldarate metabolism	0.00255847
				980	Metabolism of xenobiotics by cytochrome P450	0.00518724
				40	Pentose and glucuronate interconversions	0.00554163
				982	Drug metabolism - cytochrome P450	0.00594321
				140	Steroid hormone biosynthesis	0.00839329
6	96	186	44	561	Glycerolipid metabolism	0.00117285
				760	Nicotinate and nicotinamide metabolism	0.00454
				40	Pentose and glucuronate interconversions	0.00799068
				240	Pyrimidine metabolism	0.00818048
7	253	797	155	790	Folate biosynthesis	0.00801439
9	456	457	44	3040	Spliceosome	0.00115965
				3030	DNA replication	0.00180044
				3420	Nucleotide excision repair	0.00442333
				4120	Ubiquitin mediated proteolysis	0.00622693
				4141	Protein processing in endoplasmic reticulum	0.00776181
				3018	RNA degradation	0.00811209
10	194	280	110	5215	Prostate cancer	0.0105896
			44
			110
			89
			162
			109
