# Supplementary material for: Functional regression method for whole genome eQTL epistasis analysis with sequencing data
Source: BMC Genomics. 2017 May 18;18:385. doi: 10.1186/s12864-017-3777-4 (PMC5436462; doi:10.1186/s12864-017-3777-4)
Supplement: Supplementary file 5 — The value of risk parameter in different interaction models. (XLS 30 kb) [file 12864_2017_3777_MOESM5_ESM.xls]

## Sheet: Sheet1
Table S2. The value of risk parameter in different interaction models
Model	First Locus	Second Locus
Dominant OR Dominant		r	r	r
		r	r	r
		r	r	0
Dominant AND Dominant		r	r	0
		r	r	0
		0	0	0
Recessive OR Recessive		r	r	r
		r	0	0
		r	0	0
Threshold		r	r	0
		r	0	0
		0	0	0
